# Supplementary material for: Can Corrole Dimers Be Good Photosensitizers to Kill Bacteria?
Source: Microorganisms. 2022 Jun 7;10(6):1167. doi: 10.3390/microorganisms10061167 (PMC9230841; doi:10.3390/microorganisms10061167)
Supplement: Supplementary file 1 [file microorganisms-10-01167-s001.zip]

Archive with 1 entries (1 files):
- microorganisms-1733331-supplementary-for update.pdf
